# Supplementary material for: Unpacking KDIGO Guidelines: Prioritizing and Applying Exposures and Susceptibilities for AKI in Clinical Practice
Source: J Clin Med. 2025 Apr 9;14(8):2572. doi: 10.3390/jcm14082572 (PMC12027667; doi:10.3390/jcm14082572)
Supplement: Supplementary file 1 [file jcm-14-02572-s001.zip]

Archive with 1 entries (1 files):
- jcm-3540973-supplementary.pdf
